# Supplementary material for: Elevated serum FGF21 predicts the major adverse cardiovascular events in STEMI patients after emergency percutaneous coronary intervention
Source: PeerJ. 2021 Sep 30;9:e12235. doi: 10.7717/peerj.12235 (PMC8487623; doi:10.7717/peerj.12235)
Supplement: Supplemental Information 1 [file peerj-09-12235-s001.zip]

Archive with 1 entries (1 files):
- RAWDARA.sav
